# Supplementary material for: Development of Magnetic Lateral Flow and Direct Competitive Immunoassays for Sensitive and Specific Detection of Halosulfuron-Methyl Using a Novel Hapten and Monoclonal Antibody
Source: Foods. 2023 Jul 20;12(14):2764. doi: 10.3390/foods12142764 (PMC10378753; doi:10.3390/foods12142764)
Supplement: Supplementary file 1 [file foods-12-02764-s001.zip]

Archive with 1 entries (1 files):
- foods-2465645-supplementary.pdf
